# Supplementary material for: The physical activity and sedentary behavior among pregnant women in Macao: A cross-sectional study
Source: PLoS One. 2025 Jan 30;20(1):e0318352. doi: 10.1371/journal.pone.0318352 (PMC11781617; doi:10.1371/journal.pone.0318352)
Supplement: S1 Data — (XLSX) [file pone.0318352.s001.xlsx]

## Sheet: PA&SB data
index	totalseconds	Q1	Q2_group_new	Q3_group_new	Q4	Q5	Q6_group_new	Q7_group_new	Q8	Q9	Q10_group_new	Q_10new	Q11_Blank1	Q12_Blank1	Q13	Q14	Q15	Q16_Choice1	Q16_Choice2	Q16_Choice3	Q16_Choice4	Q16_Choice5	Q16_Choice6	Q16_Choice7	Q16_Choice8	Q16_Choice9	Q16_Choice10	Q17_Choice1	Q17_Choice2	Q17_Choice3	Q17_Choice4	Q17_Choice5	Q17_Choice6	Q17_Choice7	Q17_Choice8	Q18_Choice1	Q18_Choice2	Q18_Choice3	Q18_Choice4	Q18_Choice5	Q18_Choice6	Q19_Choice1	Q19_Choice2	Q19_Choice3	Q19_Choice4	Q19_Choice5	Q19_Choice6	Q19_Choice7	Q19_Choice8
4	263	1	2	1	1	3	3	1	1	2	1	1	158	55	2	4	4	0	0	1	0	0	0	0	0	0	0	0	0	1	1	0	1	0	0	1	0	1	1	0	0	1	1	0	0	0	0	0	0
5	348	1	2	1	1	9	2	2	1	3	1	1	165	68	3	3	3	0	0	1	0	1	1	0	0	0	0	0	0	1	0	1	0	0	0	1	0	0	0	1	0	1	0	0	0	0	0	0	0
6	1029	1	2	1	1	2	2	2	2	3	1	1	153	50	3	3	4	0	0	1	0	1	1	1	0	0	0	0	0	1	0	1	1	0	0	1	0	1	0	1	0	0	1	1	0	1	0	0	0
8	220	1	2	1	1	9	2	4	1	3	1	1	157	48	3	2	3	0	1	1	0	0	0	0	0	0	0	1	1	0	0	0	0	0	0	0	0	0	0	1	0	1	1	0	0	0	0	0	0
10	669	1	3	1	1	9	1	1	1	3	1	1	167	70	2	3	4	0	0	1	0	0	0	0	0	0	0	0	0	1	0	0	0	0	0	1	0	1	1	0	0	0	0	0	0	0	0	1	0
13	355	1	3	1	1	2	2	2	1	3	1	1	155	61	3	3	3	0	0	1	0	1	0	0	1	0	0	0	0	1	0	0	0	0	0	0	0	0	0	1	0	1	0	0	0	1	0	0	0
16	355	1	3	1	1	2	2	2	1	3	1	1	160	68	2	4	2	1	1	1	1	1	1	1	0	0	0	0	0	1	1	1	0	0	0	1	0	1	0	0	0	1	1	0	0	0	0	0	0
17	178	1	2	1	1	2	2	1	1	3	1	1	168	55	1	2	4	1	0	1	0	1	1	1	1	0	0	1	0	1	1	0	1	0	0	1	0	1	0	1	0	1	1	0	0	0	0	0	0
18	274	1	2	1	1	1	3	2	1	2	1	1	165	64	1	3	4	0	0	1	0	1	0	0	0	0	0	0	0	1	0	1	0	0	0	1	0	0	0	1	0	1	1	0	0	0	0	0	0
19	1771	1	3	1	1	2	2	2	1	2	1	1	159	52.5	2	2	2	0	0	1	0	1	0	0	0	0	0	0	0	1	1	0	0	0	0	0	0	1	0	0	0	1	1	0	0	0	0	0	0
20	4387	1	3	1	1	2	2	3	1	2	1	1	166	66.5	3	3	4	1	1	1	0	0	0	0	0	0	0	0	0	1	0	0	0	0	0	1	0	1	1	0	0	1	1	0	0	0	0	0	0
23	673	1	2	1	1	3	2	1	1	3	1	1	152	56	1	4	2	1	1	1	0	1	1	0	0	0	0	0	0	1	1	1	0	0	0	0	0	0	1	0	0	1	1	0	0	0	0	0	0
26	585	1	2	1	1	2	2	1	1	3	1	1	162	52	1	2	2	0	0	1	0	0	0	0	0	0	0	0	0	1	1	0	0	0	0	0	0	1	0	0	0	1	0	0	0	0	0	0	0
27	486	1	2	1	1	2	2	1	1	2	1	1	155	58	4	1	2	1	1	1	0	1	1	1	0	0	0	0	0	1	0	1	0	0	0	0	0	1	0	0	0	1	1	1	0	1	1	0	0
32	1076	1	3	1	1	2	3	3	1	3	1	1	161	73	1	2	4	1	0	1	0	1	0	0	0	0	0	0	0	1	0	1	0	0	0	1	0	1	0	1	0	1	1	0	0	0	0	0	0
34	886	1	3	1	1	3	2	1	1	2	1	1	162	63	2	3	3	0	0	1	0	1	0	0	1	0	0	0	0	1	0	1	0	0	0	1	0	1	0	0	0	1	1	0	0	0	0	0	0
35	333	1	2	1	1	1	2	3	1	2	1	1	150	42	3	2	2	0	0	1	0	1	0	0	0	0	0	0	0	1	0	0	0	0	0	0	0	1	0	1	0	1	0	1	0	0	0	0	0
38	301	1	3	2	1	8	3	2	1	2	1	1	167	56	1	1	1	0	0	1	0	1	0	0	0	0	0	0	0	1	0	0	1	0	0	0	1	0	0	1	0	1	0	0	0	0	0	0	0
39	335	1	2	1	1	3	3	4	2	2	1	1	155	49	4	4	4	0	0	1	0	0	0	0	0	0	0	0	0	1	0	0	0	0	0	1	0	0	1	0	0	1	1	0	0	0	0	0	0
40	355	1	2	1	1	6	1	1	1	3	1	1	150	55	1	3	3	0	1	1	0	1	0	0	0	0	0	1	0	1	0	1	1	0	0	1	1	0	0	0	0	1	1	1	0	0	0	0	0
41	318	1	3	1	1	3	2	2	1	3	1	1	157	54	1	4	3	0	0	1	0	0	0	0	0	0	0	0	0	1	0	0	0	0	0	1	0	1	0	0	0	1	1	0	0	0	1	0	0
43	241	1	2	1	1	3	3	1	1	1	1	1	160	60	4	2	2	1	0	0	0	0	0	0	0	0	0	0	0	1	1	1	0	0	0	0	0	1	0	0	0	1	1	0	0	1	0	0	0
44	288	1	2	1	1	3	2	1	1	3	1	1	161	66	4	3	4	1	1	1	0	1	1	1	0	0	0	0	1	1	1	1	1	0	0	0	1	0	0	1	0	1	1	1	0	0	0	0	0
45	1705	1	3	1	1	2	2	3	1	2	1	1	153	70	4	2	3	0	0	1	0	0	1	0	0	0	0	0	0	1	0	1	1	0	0	1	1	1	0	0	0	1	1	0	0	0	0	0	0
48	235	1	2	1	1	8	2	1	1	2	1	1	155	51	1	2	2	0	0	1	0	0	0	0	0	0	0	0	0	0	0	0	0	1	0	0	0	0	0	1	0	1	0	0	0	0	0	0	0
50	1576	1	2	1	1	2	2	1	1	3	1	1	168	47.5	1	2	2	0	0	1	0	0	0	1	0	0	0	0	0	1	0	0	0	0	0	1	0	0	0	0	0	1	0	0	0	0	0	0	0
51	379	1	3	1	1	2	3	4	1	1	1	1	162	83	3	1	2	1	0	1	0	1	1	1	1	0	0	1	1	1	1	1	0	0	0	1	0	1	1	1	0	1	1	1	0	0	0	0	0
54	217	1	1	1	1	2	2	1	1	2	1	1	164	48	2	3	4	0	0	1	0	1	0	0	0	0	0	0	0	0	0	1	0	0	0	0	1	0	1	0	0	0	0	0	0	0	0	0	1
55	341	1	2	1	1	2	2	1	1	2	1	1	155	57	4	2	2	1	0	1	0	1	0	0	0	0	0	0	0	1	1	0	0	0	0	1	0	0	0	1	0	1	1	0	0	0	0	0	0
57	509	1	2	1	1	2	2	1	1	2	1	1	148	42	3	3	2	0	0	1	0	0	0	0	0	0	0	0	0	1	1	0	0	0	0	0	0	0	1	1	0	1	1	1	0	1	0	0	0
58	692	1	2	1	1	8	3	1	1	2	1	1	162	54	2	4	2	1	1	1	0	0	0	0	0	0	0	1	0	1	0	1	1	0	0	1	0	0	1	0	0	1	0	0	0	0	0	0	0
59	464	1	2	1	1	2	3	3	1	2	1	1	155	51	1	4	4	1	0	1	0	1	0	1	0	0	0	0	0	1	0	0	0	0	0	0	1	0	0	0	0	1	1	0	0	0	0	0	0
60	567	1	3	1	1	1	2	4	1	2	1	1	158	62	3	2	4	0	1	0	0	1	0	0	0	0	0	0	0	0	0	1	0	0	0	1	0	0	0	0	0	1	1	0	0	0	0	0	0
61	286	1	4	1	1	9	3	3	1	3	1	1	150	52	4	2	3	0	0	1	0	1	0	1	0	0	0	0	0	1	0	1	0	0	0	1	0	0	0	1	0	1	1	0	0	0	0	0	0
63	388	1	2	1	1	2	2	2	1	1	1	1	161	48	3	2	1	0	0	1	0	0	0	0	0	0	0	0	0	1	0	1	0	0	0	1	0	0	0	0	0	1	1	0	0	0	0	0	0
74	267	1	3	1	1	1	2	1	1	3	1	1	158	68	2	3	3	0	1	1	0	0	0	0	0	0	0	1	0	1	1	1	1	0	0	1	0	1	0	0	0	1	1	0	0	0	0	0	0
75	340	1	2	1	1	2	3	3	1	3	1	1	165	62	1	2	2	1	1	1	0	1	0	0	0	0	0	0	0	1	0	1	0	0	0	1	0	1	0	1	0	1	1	0	0	0	0	0	0
76	318	1	1	1	1	8	2	1	2	2	1	1	163	52	3	2	2	1	1	0	0	0	0	0	0	0	0	1	1	1	0	0	0	0	0	0	0	0	1	0	0	0	0	0	0	0	0	1	0
77	694	1	3	1	1	3	3	1	2	2	1	1	155	56	1	3	3	1	1	1	0	1	0	0	0	0	0	0	0	1	1	1	0	0	0	0	0	1	0	1	0	1	1	0	0	0	0	0	0
80	749	1	3	1	1	2	2	2	1	1	1	1	164	52	1	2	3	1	0	1	0	0	0	0	0	0	0	0	1	1	1	0	0	0	0	0	0	0	0	0	1	1	0	0	0	0	0	0	0
81	453	1	2	2	1	2	2	1	1	2	1	1	167	64	4	3	4	0	0	1	0	1	0	0	0	0	0	0	1	1	0	0	0	0	0	1	0	1	0	1	0	1	1	0	0	0	0	0	0
84	320	1	3	1	1	8	2	2	1	3	1	1	155	53.5	3	2	3	0	0	1	0	1	0	0	0	0	0	0	0	1	0	0	0	0	0	1	0	1	0	1	0	1	1	0	0	0	0	0	0
86	236	1	3	1	1	3	2	1	1	3	1	1	150	62	2	4	3	1	0	1	0	1	0	0	0	0	0	1	0	1	1	1	0	0	0	0	1	0	0	0	0	1	1	1	0	0	0	0	0
87	497	1	3	1	1	3	2	1	1	3	1	1	163	59	1	2	2	0	0	1	0	1	0	0	0	0	0	0	0	1	0	1	0	0	0	1	0	1	0	0	0	1	1	0	0	0	0	0	0
88	464	1	4	1	1	8	2	2	1	2	1	1	159	57	3	4	4	0	0	1	0	0	0	0	0	0	0	0	0	1	0	1	0	0	0	1	0	0	0	0	0	1	0	0	0	1	0	0	0
90	261	1	3	1	1	3	2	2	2	3	1	1	157	54	2	4	3	0	0	1	0	0	0	0	0	0	0	0	0	1	0	0	0	0	0	1	0	1	0	0	0	1	1	1	0	0	0	0	0
93	1712	1	2	1	1	2	2	2	1	2	1	1	159	51	4	1	1	0	0	0	0	0	1	1	0	0	0	0	0	1	0	0	0	0	0	0	0	1	0	0	0	0	0	0	0	0	0	1	0
98	606	1	4	1	1	9	2	2	1	2	1	1	154	45	2	2	2	1	0	1	0	1	0	0	0	0	0	0	0	1	1	0	0	0	0	1	0	0	0	0	0	1	0	0	0	0	0	0	0
99	288	1	2	1	1	3	2	2	1	3	1	1	155	48	5	3	3	0	0	1	0	1	0	0	1	0	0	0	0	1	0	0	0	0	0	1	0	1	0	1	0	0	0	0	0	0	0	1	0
100	806	1	3	1	1	1	2	2	1	3	1	1	153	44	4	3	3	1	1	1	0	0	0	0	0	0	0	0	0	1	0	0	1	0	0	1	1	0	0	0	0	1	0	0	0	0	0	0	0
101	777	1	2	1	1	2	2	1	1	2	1	1	157	50	1	4	2	0	0	1	0	1	0	0	0	0	0	0	1	1	0	0	0	0	0	0	0	1	1	1	0	1	1	0	0	0	0	0	0
102	396	1	3	1	1	1	2	4	1	1	1	1	164	51	3	3	3	1	1	0	0	1	0	0	0	0	0	0	1	1	0	0	0	0	0	1	0	1	0	1	0	1	1	0	0	0	0	0	0
103	257	1	3	1	1	3	2	1	1	3	1	1	161	55	4	3	4	1	0	0	0	0	0	1	0	0	0	0	0	0	0	1	0	0	0	1	0	0	0	1	0	0	1	0	0	0	0	0	0
104	390	1	2	1	1	9	2	2	1	1	1	1	165	49	1	3	2	1	1	1	0	1	1	0	0	0	0	0	0	1	1	0	0	0	0	0	0	0	0	1	0	1	1	0	0	0	0	0	0
105	195	1	2	1	1	2	2	1	2	2	1	1	153	50	3	4	4	1	1	1	0	1	0	0	0	0	0	0	0	1	0	1	0	0	0	0	0	1	0	1	0	0	1	0	0	0	0	0	0
106	156	1	2	1	1	2	2	2	1	2	1	1	168	66	5	4	2	1	1	1	0	0	0	0	0	0	0	0	1	1	1	1	0	0	0	1	0	1	0	1	0	1	1	0	0	0	0	0	0
108	344	1	3	1	1	2	3	2	1	3	1	1	156	52	4	2	4	1	1	1	1	1	0	0	0	0	0	1	1	1	1	1	1	0	0	1	0	0	0	0	0	1	1	1	1	1	1	0	0
109	440	1	3	1	1	2	2	2	1	3	1	1	155	53	2	3	2	0	0	1	0	1	0	0	1	0	0	0	0	1	0	0	0	0	0	0	0	0	0	1	0	1	0	1	0	1	0	0	0
113	351	1	2	1	1	2	2	2	1	3	1	1	158	75	1	2	1	1	1	1	0	1	0	0	0	0	0	0	0	1	1	0	0	0	0	1	0	1	1	1	0	1	1	1	0	1	0	0	0
114	221	1	3	1	1	2	3	2	2	2	1	1	164	55	2	2	3	1	1	1	0	0	0	1	0	0	0	1	0	1	0	1	0	0	0	1	0	1	1	0	0	1	0	0	0	1	0	0	0
115	300	1	3	1	1	3	3	1	2	2	1	1	155	66	1	4	2	1	1	1	0	1	1	0	0	0	0	0	0	1	1	1	0	0	0	0	0	0	1	1	0	1	1	0	0	0	0	0	0
117	1108	1	2	1	1	2	2	2	1	3	1	1	159	45	4	3	3	0	0	1	0	0	0	0	0	0	0	0	0	1	0	0	0	0	0	0	0	1	0	1	0	0	1	0	0	0	0	0	0
119	388	1	3	1	1	3	2	2	1	3	1	1	163	57	2	4	4	0	0	1	0	0	0	0	0	0	0	0	0	1	0	0	0	0	0	1	0	0	0	0	0	1	1	0	0	1	0	0	0
122	370	1	2	1	1	8	2	2	1	3	1	1	155	61	1	3	3	1	0	1	0	0	0	0	0	0	0	0	1	1	1	0	0	0	0	1	1	0	0	0	0	1	1	0	0	0	0	0	0
124	390	1	2	1	1	2	3	3	1	2	1	1	156	55	2	2	3	0	0	1	0	1	0	0	0	0	0	0	0	0	0	1	0	0	0	1	0	1	0	1	0	1	1	1	0	0	0	0	0
126	765	1	2	1	1	8	2	2	2	2	1	1	160	49	3	2	3	1	0	1	0	0	1	0	0	0	0	0	0	1	1	1	0	0	0	0	0	1	1	0	0	1	1	0	0	0	0	1	0
132	139	1	2	1	1	2	2	2	1	1	1	1	158	47	2	2	4	1	0	1	0	0	0	0	0	0	0	1	0	1	0	0	1	0	0	1	1	0	0	0	0	1	1	0	0	0	0	0	0
134	406	1	4	1	1	2	2	2	1	2	1	1	163	55	1	1	2	0	0	1	0	0	0	0	0	0	0	0	0	1	0	0	0	0	0	1	0	1	0	1	0	1	1	0	0	1	0	0	0
138	232	1	1	1	1	9	1	1	1	2	1	1	155	48	1	4	2	1	1	1	0	1	0	0	0	0	0	1	1	1	1	1	0	0	0	1	0	1	0	0	0	1	0	0	0	0	0	0	0
147	264	1	3	1	1	2	2	2	1	3	1	1	167	83	1	4	2	0	0	1	0	1	0	0	0	0	0	0	0	1	1	1	0	0	0	1	0	1	0	1	0	1	0	0	0	0	0	0	0
151	386	1	3	1	1	2	3	4	1	3	1	1	160	54	1	4	4	0	0	1	0	0	0	0	0	0	1	0	0	1	0	1	1	0	0	1	1	0	0	1	0	0	0	0	0	0	0	1	0
153	172	1	1	1	1	2	2	1	1	2	1	1	162	57	1	2	3	1	1	1	0	0	0	0	0	0	0	0	0	1	1	1	0	0	0	1	0	1	1	0	0	1	1	0	0	0	0	0	0
158	334	1	2	1	1	8	2	2	1	2	1	1	165	58	1	4	4	1	1	1	0	1	0	0	0	0	0	0	0	1	1	0	0	0	0	0	0	1	1	1	0	1	1	0	0	0	0	0	0
162	431	1	2	1	1	2	2	3	1	2	1	1	163	56	4	2	3	0	0	1	0	0	0	0	0	0	0	0	0	1	0	0	0	0	0	1	0	0	0	0	0	1	0	0	0	0	0	0	0
163	263	1	2	1	1	2	2	1	1	3	1	1	158	56	5	3	4	1	0	1	0	0	0	0	0	0	0	0	0	1	0	1	0	0	0	0	0	0	1	0	0	0	0	0	0	0	0	1	0
167	380	1	2	1	1	3	2	2	1	3	1	1	159	70	1	2	3	0	0	1	0	1	1	1	1	0	0	0	0	1	0	0	0	0	0	1	0	1	0	0	0	0	0	0	0	0	0	1	0
169	592	1	3	1	1	8	2	1	1	2	1	1	167	65	2	3	4	0	0	0	0	1	0	0	0	0	0	0	0	1	1	1	0	0	0	0	0	0	1	0	0	1	1	0	0	1	0	0	0
170	2467	1	4	1	1	2	3	2	1	2	1	1	158	52	3	2	3	1	1	1	0	1	0	0	0	0	0	0	0	1	1	0	0	0	0	1	0	1	0	1	0	1	1	1	0	0	0	0	0
173	152	1	2	1	1	2	2	2	1	2	1	1	155	47	1	4	4	0	0	1	0	0	0	0	0	0	0	0	0	1	0	0	0	0	0	0	1	0	0	0	0	1	1	1	0	0	0	0	0
174	196	1	2	1	1	3	2	2	1	2	1	1	160	64	4	3	3	0	0	1	0	1	0	0	0	0	0	0	0	1	0	0	0	0	0	0	0	1	0	0	0	0	0	0	0	0	0	1	0
177	1142	1	2	1	1	2	2	1	1	2	1	1	155	58	1	3	2	0	0	1	0	1	0	0	0	0	0	1	0	1	0	1	0	0	0	1	0	0	0	0	0	1	1	0	0	0	0	0	0
181	657	1	3	1	1	2	2	3	1	3	1	1	162	52	2	3	3	0	1	1	0	1	1	0	0	0	0	0	0	1	0	0	0	0	0	0	0	0	0	1	0	1	1	0	0	0	0	0	0
183	175	1	2	1	1	3	2	1	1	3	1	1	162	58	4	2	3	0	0	0	0	0	0	0	0	0	1	0	0	1	0	1	1	0	0	0	0	0	0	1	0	0	1	0	0	0	0	0	0
184	364	1	2	1	1	3	2	1	1	3	1	1	150	49.9	1	2	2	0	0	1	0	0	0	0	0	0	0	1	0	1	0	0	0	0	0	1	0	0	0	0	0	1	1	0	0	0	0	0	0
186	322	1	3	1	1	3	2	1	1	3	1	1	150	43	3	4	3	1	1	1	0	0	0	0	0	0	0	1	0	1	0	1	0	0	0	1	0	1	0	0	0	1	1	0	0	0	0	0	0
187	249	1	3	1	1	2	2	3	1	2	1	1	154	50	2	4	2	0	0	0	0	1	0	0	0	0	0	0	1	1	0	1	1	0	0	0	0	0	1	1	0	0	0	0	0	0	0	1	0
188	276	1	4	1	1	3	2	3	1	3	1	1	153	69	3	4	3	1	1	1	0	1	0	0	0	0	0	0	0	1	1	0	0	0	0	0	1	1	0	1	0	1	0	0	0	0	0	0	0
190	250	1	2	1	1	8	2	1	2	3	1	1	163	58	1	4	2	0	0	1	0	1	1	0	0	0	0	0	0	1	1	0	0	0	0	0	0	0	1	0	0	0	0	0	0	0	0	1	0
193	236	1	1	2	1	8	1	1	1	3	1	1	153	53	1	2	4	0	0	1	0	1	0	0	0	0	0	0	0	1	0	1	1	0	0	0	0	0	0	1	0	1	1	0	0	0	0	0	0
194	191	1	2	1	1	2	2	1	1	2	1	1	165	48.9	2	3	2	0	0	1	0	0	0	0	0	0	0	0	0	1	0	0	0	0	0	1	0	0	0	1	0	1	0	0	0	0	0	0	0
195	367	1	3	1	1	2	2	1	1	3	1	1	153	56	3	2	3	0	0	1	0	1	0	0	0	0	0	0	0	1	0	0	0	0	0	1	0	0	0	0	0	1	0	0	0	1	0	0	0
196	198	1	3	1	1	1	3	4	1	3	1	1	160	50	3	3	2	0	0	1	0	0	0	0	0	0	0	0	0	0	0	0	0	1	0	0	0	1	0	0	0	1	0	0	0	0	0	0	0
197	253	1	2	1	1	1	2	1	1	1	1	1	158	51	1	4	1	1	1	1	0	0	0	0	0	0	0	0	0	1	0	0	0	0	0	0	0	1	0	0	0	0	0	0	0	0	0	1	0
200	229	1	2	1	1	3	2	2	1	1	1	1	155	44	1	3	4	0	0	1	0	1	0	0	0	0	0	1	1	1	0	0	0	0	0	1	0	1	1	1	0	1	1	0	0	0	0	0	0
221	948	1	3	1	1	8	2	1	1	2	1	1	168	66	2	2	1	1	1	1	0	0	0	0	0	0	0	0	0	1	1	1	1	0	0	0	0	1	1	0	0	1	0	0	0	0	0	1	0
226	349	1	3	1	1	2	3	3	1	2	1	1	155	61	1	2	3	1	0	1	0	0	0	0	0	0	0	0	1	0	1	0	0	0	0	0	1	1	1	0	0	1	1	0	0	0	0	0	0
230	349	1	3	1	1	1	2	2	1	3	1	1	156	50	1	3	3	0	1	1	0	0	0	0	0	0	0	0	0	1	0	0	1	0	0	1	0	1	1	0	0	1	0	0	0	0	0	0	0
234	141	1	2	1	1	2	2	2	1	1	1	1	156	65	2	3	3	0	0	1	0	0	0	1	0	0	0	0	1	1	1	1	0	0	0	1	1	1	0	1	0	1	1	1	1	0	0	0	0
237	428	1	3	1	1	8	2	1	1	3	1	1	153	45	2	3	4	0	1	1	0	0	0	0	0	0	0	0	0	1	0	1	0	0	0	0	1	0	0	1	0	1	0	0	0	0	0	0	0
240	433	1	4	1	1	3	2	2	1	2	1	1	163	47	3	4	4	0	0	1	0	0	0	1	0	0	0	0	0	1	0	1	0	0	0	1	0	1	0	1	0	1	0	0	0	0	0	0	1
242	214	1	2	1	1	2	2	1	1	2	1	1	160	65	1	4	4	0	0	0	0	0	0	0	0	1	0	1	0	0	0	0	1	0	0	1	0	0	0	0	0	0	0	0	0	0	0	1	0
244	170	1	3	1	1	8	2	1	1	2	1	1	153	66	1	3	2	1	1	1	0	1	1	0	0	0	0	0	0	1	1	1	0	0	0	1	1	0	0	0	0	1	1	1	0	1	0	0	0
246	380	1	2	1	1	2	3	3	1	2	1	1	159	65	2	3	4	0	0	0	0	1	1	0	0	0	0	0	0	1	0	1	0	0	0	0	0	1	0	0	0	1	1	0	0	0	0	0	0
247	601	1	3	1	1	8	1	1	1	1	1	1	155	69	1	1	1	1	0	1	0	0	0	0	0	0	0	1	0	1	0	0	0	0	0	0	0	0	1	0	0	1	1	0	0	0	0	0	0
249	286	1	3	1	1	1	2	1	1	3	1	1	158	57	2	4	3	0	0	1	0	1	0	0	0	0	0	0	0	1	1	1	0	0	0	1	0	0	1	1	0	1	1	1	0	0	0	0	0
257	837	1	2	1	1	3	3	2	1	3	1	1	153	52	1	4	4	1	1	1	0	0	0	0	0	0	0	0	0	1	0	1	0	0	0	1	0	0	0	0	0	1	1	0	0	1	1	0	0
263	285	1	3	1	1	3	2	1	1	3	1	1	160	44.7	1	3	2	0	0	1	0	1	0	0	0	0	0	0	0	1	0	1	0	0	0	1	0	0	1	0	0	1	1	0	0	0	0	0	0
268	598	1	3	1	1	2	2	2	1	3	1	1	156	64	3	4	2	1	1	1	0	1	0	0	0	0	1	1	1	1	1	1	1	0	0	1	1	0	0	0	0	1	1	1	1	1	1	0	0
269	484	1	3	1	1	2	3	1	1	1	1	1	156	48	1	3	2	1	1	1	0	1	0	0	0	0	0	1	1	1	1	0	0	0	0	1	0	1	0	1	0	0	1	0	0	0	0	1	0
273	215	1	3	1	1	2	2	2	1	3	1	1	158	64	2	4	2	1	1	1	1	1	1	1	1	0	1	1	1	1	1	1	1	0	0	1	1	1	1	1	0	1	1	1	1	1	1	0	0
274	176	1	1	1	1	2	2	1	1	3	1	1	156	66	1	4	4	0	0	0	0	0	1	0	1	0	0	0	0	0	1	0	1	0	0	0	1	1	0	1	0	1	1	0	0	0	0	0	0
275	181	1	3	1	1	1	2	1	1	1	1	1	158	60	4	4	4	1	1	1	0	1	0	1	0	0	0	1	0	1	1	1	0	0	0	1	1	1	0	0	0	1	1	1	0	0	0	0	0
277	277	1	3	1	1	3	1	1	1	1	1	1	164	49	1	2	3	1	1	1	0	0	0	0	0	0	0	0	0	1	1	0	0	0	0	0	1	0	0	0	0	1	0	0	0	0	0	0	0
278	258	1	3	1	1	3	2	1	1	1	1	1	166	55	1	2	2	0	1	0	0	0	1	1	1	0	0	1	1	1	1	1	0	0	0	1	0	1	0	0	0	1	1	0	0	1	0	0	0
279	286	1	2	1	1	8	2	1	2	3	1	1	164	51	1	2	3	0	0	1	0	0	0	0	0	0	0	0	0	1	0	0	1	0	0	0	0	0	1	0	0	0	1	0	0	0	0	0	0
280	428	1	4	1	1	2	3	1	1	2	1	1	160	48	4	3	2	0	0	0	0	0	0	0	0	1	0	0	0	0	1	0	0	0	0	1	0	0	0	0	0	1	0	0	0	0	0	0	0
284	341	1	2	1	1	1	2	1	1	1	1	1	168	46	4	4	2	1	1	1	0	0	1	0	0	0	0	0	1	1	1	1	0	0	0	1	0	0	0	0	0	1	1	0	1	0	0	1	0
285	142	1	1	1	1	1	2	1	1	1	1	1	170	60	2	3	2	1	1	1	1	0	0	0	0	0	0	0	1	1	1	0	0	0	0	1	0	0	0	0	0	1	1	1	0	1	0	0	0
286	191	1	1	1	1	1	2	1	1	1	1	1	170	60	4	3	2	1	1	1	1	1	1	0	1	0	0	0	1	1	1	1	0	0	0	1	0	1	0	0	0	1	1	0	0	0	0	1	0
298	301	1	3	1	1	2	2	2	1	2	1	1	163	60	2	4	4	0	0	1	0	0	0	1	0	0	0	0	0	1	0	1	0	0	0	1	0	1	0	1	0	1	1	0	0	0	0	0	0
306	331	1	2	1	1	2	2	1	1	2	1	1	161	49	4	4	3	0	0	1	0	1	1	0	0	0	0	0	0	1	0	1	0	0	0	1	0	0	0	0	0	1	0	0	0	0	0	0	0
318	281	1	2	1	1	1	2	1	1	3	1	1	162	50	1	2	2	0	0	1	0	0	0	0	0	0	0	0	0	0	0	1	0	0	0	0	0	1	0	1	0	1	1	0	0	1	0	0	0
319	280	1	4	1	1	8	2	2	1	3	1	1	153	48	1	3	2	1	1	1	0	1	1	1	0	0	0	0	1	1	1	1	0	0	0	1	0	1	0	1	0	1	1	1	0	1	0	0	0
9	912	1	3	1	1	9	1	1	1	2	2	2	166	67	1	3	4	1	1	1	0	0	0	0	0	0	0	0	0	1	0	0	0	0	0	0	0	0	0	1	0	1	1	0	0	0	0	0	0
11	406	1	3	1	1	2	3	3	3	3	2	2	160	65	2	2	1	0	0	1	0	1	0	0	0	0	0	0	0	1	0	0	0	0	0	0	0	1	0	1	0	1	1	1	0	0	0	0	0
12	440	1	2	1	1	2	3	2	3	2	2	2	164	48	1	4	3	0	0	1	0	1	1	1	0	0	0	0	1	1	0	0	0	0	0	1	0	1	0	1	0	1	0	0	0	0	0	0	0
14	488	1	3	1	1	2	3	2	1	3	2	2	160	55	2	3	2	1	1	1	0	1	0	0	0	0	0	0	0	1	1	1	1	0	0	0	1	0	0	1	0	1	1	1	1	1	0	0	0
15	456	1	3	1	1	1	2	1	2	2	2	2	165	57	2	3	2	0	1	1	0	0	0	0	0	0	0	1	0	1	0	1	0	0	0	1	0	0	0	1	0	1	1	1	0	0	0	0	0
21	812	1	2	1	1	2	2	2	2	2	2	2	167	63	2	2	3	1	1	1	0	1	0	0	0	0	0	0	1	1	1	0	0	0	0	0	1	1	0	1	0	1	1	1	1	1	1	0	0
22	784	1	2	1	1	8	3	2	2	3	2	2	160	48	2	4	3	1	0	1	0	1	0	0	0	0	0	1	1	1	1	1	0	0	0	1	0	1	0	0	0	1	1	0	0	0	0	0	0
25	518	1	3	1	1	3	3	3	2	3	2	2	165	68	2	3	4	1	1	1	0	1	0	1	0	0	0	0	0	1	1	1	0	0	0	0	1	1	0	1	0	1	1	0	0	0	0	0	0
28	600	1	2	1	1	3	2	2	1	3	2	2	160	61	2	2	1	1	1	1	0	1	1	0	0	0	0	0	0	1	1	1	1	0	0	1	1	0	0	1	0	1	1	0	0	0	1	0	1
29	363	1	2	1	1	2	3	4	2	2	2	2	160	43	1	4	4	0	0	1	0	0	0	0	0	0	0	0	0	1	0	0	0	0	0	0	0	0	0	1	0	0	0	0	0	0	0	1	0
30	246	1	2	1	1	2	2	2	1	3	2	2	159	62	2	3	3	0	0	1	0	1	0	0	0	0	0	0	0	1	0	1	0	0	0	1	1	1	0	1	0	1	1	1	1	1	1	0	0
31	502	1	3	1	1	2	3	3	2	3	2	2	174	116	2	3	2	0	0	1	1	0	0	0	0	0	0	0	0	1	1	0	0	0	0	1	0	0	0	1	0	1	1	0	0	0	0	0	0
33	506	1	4	1	1	2	2	4	2	3	2	2	150	54	1	4	3	0	0	1	0	0	0	0	0	0	0	0	0	1	1	1	0	0	0	0	0	1	0	1	0	1	1	1	0	0	0	0	0
36	413	1	3	1	1	3	2	4	2	2	2	2	165	51.5	1	2	3	1	0	1	0	0	0	0	0	0	0	0	0	1	0	1	0	0	0	1	0	1	0	0	0	1	1	0	0	0	0	0	0
37	464	1	2	1	1	8	2	1	2	2	2	2	155	50	1	3	4	1	0	1	0	1	0	0	0	0	0	0	0	1	1	1	0	0	0	0	0	0	0	1	0	1	1	0	0	0	0	0	0
46	458	1	4	1	1	1	2	3	2	3	2	2	155	47	1	3	3	0	1	1	0	1	0	0	0	0	0	0	1	1	1	0	0	0	0	1	0	0	0	0	0	1	1	0	0	0	0	0	0
47	357	1	3	1	1	2	2	2	2	3	2	2	162	53.8	2	2	2	1	1	1	0	0	0	0	0	0	0	0	0	1	1	1	1	0	0	0	0	1	0	1	0	1	1	0	0	0	0	0	0
49	368	1	3	1	1	2	2	2	2	3	2	2	158	79	1	4	3	0	1	1	0	0	0	0	0	0	0	0	0	1	1	0	0	0	0	0	0	0	0	1	0	1	1	1	0	1	0	0	0
53	150	1	3	1	1	2	2	1	1	3	2	2	159	58	1	3	1	1	1	1	0	1	0	1	1	0	0	1	1	1	1	0	0	0	0	1	0	1	1	1	0	1	1	1	1	1	1	0	0
56	347	1	3	1	1	6	1	1	1	3	2	2	163	80	2	2	3	0	1	1	0	0	0	0	0	0	0	0	0	0	1	1	1	0	0	0	0	1	0	1	0	1	1	0	0	0	0	0	0
64	340	1	3	1	1	1	2	1	1	2	2	2	160	62	4	4	4	1	1	1	0	0	1	1	1	0	0	0	0	1	1	1	1	0	0	1	1	1	1	0	0	1	1	0	0	0	0	0	0
66	199	1	2	1	1	2	2	1	1	3	2	2	168	75	1	3	4	1	1	1	0	1	1	1	1	0	0	1	1	1	1	1	1	0	0	1	0	1	0	1	0	1	1	0	0	0	0	0	0
67	225	1	2	1	1	1	2	4	1	3	2	2	162	56	4	4	4	1	1	0	0	0	0	0	0	0	0	0	0	1	1	0	0	0	0	1	0	0	0	0	0	1	1	0	0	0	0	0	0
69	419	1	2	1	1	2	1	1	1	3	2	2	158	45	1	1	2	1	1	1	0	1	0	0	0	0	0	1	0	1	1	0	0	0	0	1	0	1	0	0	0	1	1	1	1	1	1	0	0
71	191	1	1	1	1	2	2	3	2	2	2	2	167	48.8	3	3	3	0	0	1	0	0	0	0	0	0	0	1	1	0	0	0	0	0	0	1	0	0	0	0	0	1	0	0	0	0	0	0	0
72	293	1	2	1	1	2	2	1	2	3	2	2	157	64	1	1	2	0	0	1	0	0	0	0	0	0	0	0	0	0	0	1	0	0	0	1	0	0	0	0	0	1	1	0	0	0	0	0	0
78	430	1	4	1	1	8	2	2	2	2	2	2	170	61	1	1	3	1	1	1	0	1	0	0	0	0	0	0	0	1	1	1	0	0	0	1	0	0	0	0	0	1	0	0	0	0	0	0	0
79	589	1	3	1	1	8	1	1	2	2	2	2	150	46	1	2	2	1	1	1	0	1	0	0	0	0	0	0	0	1	1	1	0	0	0	0	0	1	0	1	0	1	1	0	0	0	0	0	0
82	1281	1	2	1	1	9	3	3	1	3	2	2	170	55	5	4	4	1	1	1	0	1	0	0	0	0	0	0	0	1	1	1	0	0	0	1	0	0	1	0	0	1	1	0	0	1	0	0	0
83	292	1	4	1	1	1	3	1	2	3	2	2	160	70	2	1	2	0	0	1	0	0	0	1	0	0	0	0	0	1	0	0	0	0	0	1	0	1	0	0	0	1	0	0	0	0	0	0	0
85	531	1	2	1	1	3	2	1	1	3	2	2	162	71	4	2	2	1	1	1	0	1	0	0	0	0	0	0	0	1	1	1	0	0	0	1	1	0	0	1	0	1	1	0	0	0	0	0	0
89	2227	1	3	1	1	2	1	2	3	3	2	2	166	58	1	3	3	1	0	1	0	0	0	1	0	0	0	0	0	1	0	0	0	0	0	1	0	0	0	0	0	1	0	0	0	0	0	0	0
91	262	1	2	1	1	1	2	1	1	2	2	2	158	54	2	4	3	1	0	1	0	0	0	0	0	0	0	0	0	1	0	1	0	0	0	1	0	0	0	0	0	1	1	0	0	0	0	0	0
94	262	1	3	1	1	3	3	1	1	2	2	2	170	58	3	4	3	0	0	1	0	1	0	0	0	0	0	0	0	1	0	1	0	0	0	0	1	0	0	1	0	1	1	0	0	0	0	0	0
96	464	1	2	1	1	2	2	2	1	3	2	2	158	47	2	2	3	0	1	1	0	0	0	0	0	0	0	0	0	1	1	0	0	0	0	1	0	1	0	0	0	1	1	0	0	0	0	0	0
97	214	1	2	1	1	3	2	1	1	3	2	2	155	43	1	4	4	1	1	1	0	0	0	0	0	0	0	1	0	1	0	1	0	0	0	1	0	0	1	1	0	1	1	0	0	0	0	0	0
107	487	1	4	1	1	2	3	3	2	3	2	2	169	61	2	2	3	0	0	0	0	0	0	0	0	0	1	0	0	0	0	0	0	1	0	0	0	0	0	1	0	1	1	0	0	0	0	0	0
110	415	1	2	1	1	2	2	4	1	2	2	2	162	53	2	3	3	0	0	1	0	1	1	0	0	0	0	0	0	1	1	1	0	0	0	0	0	1	0	0	0	1	1	0	0	0	0	0	0
111	250	1	2	1	1	2	2	4	2	2	2	2	173	68	4	2	3	0	0	1	0	0	0	0	0	0	0	0	0	1	0	1	0	0	0	0	0	0	0	0	1	1	1	0	0	0	0	0	0
112	839	1	4	1	1	2	2	2	3	1	2	2	166	51	1	4	2	1	1	1	0	0	0	0	0	0	0	0	0	1	1	1	0	0	0	1	0	1	0	0	0	1	0	0	0	0	0	0	0
116	307	1	2	1	1	2	2	2	2	3	2	2	169	55	1	4	3	1	1	1	0	0	0	1	0	0	0	0	0	1	1	0	0	0	0	0	0	0	0	1	0	1	1	0	0	0	0	0	0
118	536	1	3	1	1	2	3	1	2	3	2	2	155	55	2	3	2	1	0	1	0	1	0	0	0	0	0	0	0	1	1	0	0	0	0	1	0	1	0	0	0	1	1	0	0	0	0	0	0
120	333	1	1	1	1	1	1	1	1	3	2	2	162	42	2	4	2	1	0	1	0	1	0	0	0	0	0	1	0	1	1	0	0	0	0	1	0	1	1	1	0	1	1	0	0	0	0	0	0
121	1033	1	3	1	1	2	2	1	2	3	2	2	155	55	2	4	4	0	0	0	0	0	1	1	0	0	0	0	0	0	1	1	0	0	0	0	1	1	0	0	0	1	1	0	0	0	1	0	0
125	382	1	2	1	1	8	2	1	2	1	2	2	160	60	2	3	4	0	0	1	0	1	0	1	0	0	0	0	1	1	0	1	0	0	0	0	0	0	0	1	0	0	0	0	0	0	0	1	0
127	625	1	3	1	1	2	2	1	2	2	2	2	160	50	4	2	2	1	0	1	0	0	1	1	1	0	0	1	0	1	0	1	0	0	0	1	0	1	0	1	0	1	0	0	0	0	0	1	0
128	2846	1	3	1	1	2	2	1	1	3	2	2	160	48	3	4	2	0	0	1	0	0	0	0	0	0	0	0	0	1	0	0	0	0	0	1	0	0	0	0	0	0	0	0	0	0	0	1	0
129	317	1	3	1	1	8	2	1	2	3	2	2	155	53	1	2	2	0	0	0	0	1	0	0	0	0	0	0	1	0	0	1	0	0	0	1	0	0	0	1	0	1	1	1	0	1	0	0	0
130	156	1	1	1	1	1	3	1	1	2	2	2	173	70	3	2	2	1	0	1	0	0	0	1	0	0	0	0	1	1	1	0	0	0	0	1	0	0	0	0	0	0	0	0	0	1	0	0	0
131	274	1	3	1	1	2	2	2	2	3	2	2	157	56	2	3	3	1	1	1	0	1	0	0	0	0	0	0	0	1	1	1	0	0	0	1	0	0	1	1	0	1	1	0	0	0	0	0	0
133	321	1	2	1	1	3	3	4	2	3	2	2	155	50	4	4	4	0	0	1	0	0	0	0	0	0	0	0	0	1	0	0	0	0	0	1	0	0	0	0	0	0	1	0	0	0	0	0	0
140	317	1	2	1	1	8	2	1	1	3	2	2	163	53	2	4	2	1	0	1	0	1	1	0	0	0	0	1	0	1	1	1	0	0	0	1	0	0	0	1	0	1	1	1	1	1	0	0	0
145	690	1	2	1	1	3	2	1	2	2	2	2	158	51	1	3	3	0	0	1	0	1	0	0	0	0	0	0	0	1	0	1	0	0	0	1	0	1	1	0	0	1	1	0	0	0	0	0	0
146	549	1	4	1	1	9	2	2	2	3	2	2	157	68	1	2	2	1	0	1	0	1	0	0	0	0	0	0	0	1	0	1	0	0	0	1	0	0	0	0	0	0	0	0	0	0	0	1	0
148	1641	1	4	1	1	8	1	1	1	3	2	2	156	46	4	2	3	1	1	1	1	1	0	1	1	0	0	0	0	1	1	1	1	0	0	1	0	1	0	0	0	1	1	0	0	0	0	0	0
149	277	1	3	1	1	1	2	1	1	3	2	2	166	72	1	2	2	0	1	0	0	0	0	0	1	0	0	0	0	1	0	0	0	0	0	0	0	1	0	1	0	1	1	0	0	0	0	0	0
150	587	1	3	1	1	8	1	1	1	3	2	2	160	61	1	4	2	0	0	1	0	0	0	0	0	0	0	0	0	1	0	0	0	0	0	1	0	0	0	0	0	0	0	0	0	0	0	1	0
161	527	1	2	1	1	2	2	3	2	3	2	2	155	47	2	3	3	1	1	1	0	1	0	0	0	0	0	0	0	1	1	1	1	0	0	1	0	1	0	0	0	1	1	0	0	0	0	0	0
164	319	1	3	1	1	8	1	1	2	2	2	2	160	68	1	1	1	0	0	1	0	0	0	0	0	0	0	0	0	1	1	0	0	0	0	0	0	0	1	1	0	0	0	0	0	0	0	1	0
165	293	1	1	1	1	8	1	1	2	2	2	2	162	67	1	4	3	1	1	1	1	1	0	0	0	0	0	1	1	1	1	1	1	0	0	0	0	0	0	1	0	1	1	1	1	0	0	0	0
175	193	1	4	1	1	1	3	2	1	3	2	2	160	80	1	3	3	1	0	1	0	1	0	1	0	0	0	0	0	1	0	0	1	0	0	0	1	0	0	1	0	1	0	0	0	0	0	0	0
178	250	1	4	2	1	8	2	4	2	3	2	2	158	46	1	2	2	0	0	1	0	0	0	0	0	0	0	0	0	1	1	0	0	0	0	1	0	0	0	1	0	1	1	0	0	0	0	0	0
179	136	1	4	1	1	2	2	3	2	3	2	2	160	70	1	2	4	0	0	1	0	0	1	0	0	0	0	0	0	1	0	0	0	0	0	0	1	0	0	0	0	0	0	0	0	0	0	1	0
180	191	1	3	1	1	2	2	2	2	2	2	2	162	65	1	2	1	1	0	1	0	1	0	1	0	0	0	0	1	1	1	1	1	0	0	0	1	0	1	1	0	1	1	1	0	1	0	0	0
185	351	1	2	1	1	2	3	2	2	2	2	2	163	53	3	3	1	1	1	1	0	1	1	0	0	0	0	0	1	1	1	1	0	0	0	0	0	0	0	1	0	1	1	0	0	1	0	0	0
191	495	1	2	1	1	2	2	3	1	2	2	2	164	57	3	3	2	1	0	1	0	1	0	0	1	0	0	0	0	1	1	0	0	0	0	1	0	1	0	1	0	1	1	0	0	0	0	1	0
192	332	1	2	1	1	4	1	1	1	1	2	2	161	51	1	3	1	1	0	1	0	0	0	0	0	0	0	0	1	0	0	1	0	0	0	1	0	0	0	1	0	1	1	0	0	1	0	0	0
201	295	1	2	1	1	1	2	1	1	1	2	2	168	70	1	4	4	0	0	1	0	0	0	0	0	0	0	0	0	1	1	1	0	0	0	1	0	0	0	0	0	1	1	0	0	0	0	0	0
203	379	1	4	1	1	3	3	4	4	2	2	2	167	55	1	3	2	1	0	1	0	0	1	1	1	0	0	0	0	1	1	1	0	0	0	1	0	0	0	0	0	0	0	0	0	0	0	1	0
205	298	1	4	1	1	1	2	1	2	1	2	2	162	51	2	2	3	1	1	1	0	1	0	0	0	0	0	0	0	1	0	0	0	0	0	0	0	0	0	1	0	1	0	0	0	0	0	0	0
206	253	1	3	1	1	2	2	2	1	2	2	2	168	62	2	3	4	0	0	1	0	1	0	0	0	0	0	0	0	1	0	1	0	0	0	1	0	1	0	1	0	1	1	0	0	1	0	0	0
209	264	1	4	1	1	3	2	1	2	3	2	2	157	73	2	2	2	0	0	0	0	1	1	0	0	0	0	1	0	1	0	1	0	0	0	1	0	0	0	0	0	0	1	0	0	0	0	0	0
210	404	1	3	1	1	8	2	4	2	1	2	2	158	66	1	2	2	0	0	1	0	1	1	0	0	0	0	0	0	1	0	1	0	0	0	0	0	1	0	1	0	1	0	0	0	0	0	1	0
213	214	1	3	1	1	2	2	2	1	2	2	2	160	60	3	2	3	0	1	1	0	0	0	1	0	0	0	1	1	0	0	0	0	0	0	0	0	1	0	0	0	1	1	1	1	0	0	0	0
214	263	1	3	1	1	3	2	1	2	1	2	2	166	52	2	3	4	1	1	1	0	0	0	0	0	0	0	0	0	1	1	1	0	0	0	0	1	0	0	0	0	1	1	0	0	0	0	0	0
215	508	1	4	1	1	8	2	2	1	1	2	2	158	52	2	4	2	0	0	1	0	0	0	0	0	1	0	0	0	0	0	0	0	1	0	0	0	0	1	0	0	1	0	0	0	0	0	0	0
217	382	1	4	1	1	5	1	2	1	3	2	2	170	53	4	4	3	1	0	1	0	0	0	0	0	0	0	0	0	1	1	0	0	0	0	1	0	0	0	0	0	1	0	0	0	0	0	0	0
220	190	1	4	1	1	8	1	1	2	1	2	2	160	52	2	2	3	1	1	1	0	0	0	0	0	0	0	0	0	1	1	1	0	0	0	1	0	1	0	0	0	1	1	0	0	0	0	0	0
223	379	1	3	1	1	3	2	2	1	3	2	2	160	60	5	3	3	0	1	1	0	0	0	0	0	0	0	0	0	1	1	1	0	0	0	1	0	1	1	0	0	1	1	0	0	0	0	0	0
228	253	1	3	1	1	9	2	2	2	2	2	2	160	49	2	4	4	0	1	1	0	0	0	0	0	0	0	0	0	0	0	0	0	1	0	0	0	0	0	1	0	1	0	0	0	0	0	0	0
229	328	1	3	1	1	2	3	2	2	1	2	2	162	48	1	2	1	1	1	1	0	1	1	0	0	0	0	0	0	1	0	0	0	0	0	0	0	1	0	1	0	1	1	0	0	0	0	0	0
232	241	1	3	1	1	8	2	1	1	3	2	2	158	57	4	4	4	1	1	0	0	0	0	0	0	0	0	0	0	0	1	0	0	0	0	0	1	0	0	1	0	1	1	0	0	0	0	0	0
233	386	1	2	2	1	8	1	1	1	3	2	2	158	45	5	1	3	1	1	1	0	0	1	1	0	0	0	0	0	0	1	0	0	0	0	0	0	0	0	0	1	1	1	0	0	0	0	0	0
235	737	1	3	1	1	8	2	1	1	3	2	2	159	53	3	3	3	1	1	0	0	1	0	0	0	0	0	1	0	1	1	1	1	0	0	1	0	1	0	0	0	1	1	0	0	0	0	0	0
236	898	1	4	1	1	3	3	2	1	3	2	2	165	51	1	4	4	0	1	0	0	1	0	0	0	0	0	0	0	1	1	0	0	0	0	1	0	1	0	0	0	0	0	0	0	0	0	1	0
238	369	1	2	1	1	9	3	3	1	3	2	2	164	62	3	2	2	1	1	1	0	1	1	0	0	0	0	0	1	1	1	1	0	0	0	1	0	1	0	1	0	1	1	0	0	0	0	0	0
245	561	1	3	1	1	3	2	2	1	3	2	2	155	54	3	3	4	0	0	1	0	1	0	0	0	0	0	0	0	1	0	1	0	0	0	0	0	0	0	1	0	1	1	0	0	0	0	0	0
252	275	1	3	1	1	8	1	2	2	2	2	2	180	78	2	1	1	0	0	1	0	0	0	0	0	0	0	0	0	1	0	0	0	0	0	0	0	0	0	1	0	1	0	0	0	0	0	0	0
253	773	1	3	1	1	1	3	3	2	2	2	2	162	53.5	2	3	4	1	0	0	0	1	0	0	0	0	0	0	0	1	0	1	0	0	0	0	0	1	0	0	0	1	1	0	0	0	0	0	0
255	328	1	2	1	1	8	2	1	2	2	2	2	160	60	2	4	3	1	0	1	0	1	1	0	0	0	0	0	1	1	1	1	0	0	0	0	0	0	0	1	0	1	1	0	0	0	0	0	0
256	160	1	3	1	1	8	1	3	2	2	2	2	170	78	3	1	1	1	0	0	0	0	0	0	0	0	0	0	0	1	0	0	1	0	0	0	0	0	0	1	0	1	0	0	0	0	0	0	0
259	375	1	3	1	1	8	2	2	2	1	2	2	159	62	2	2	2	1	1	0	0	0	0	0	0	0	0	0	0	1	1	1	0	0	0	0	0	1	1	0	0	1	1	0	0	0	0	0	0
260	701	1	2	1	1	3	2	1	2	3	2	2	155	40	1	2	2	1	1	1	1	1	0	0	0	0	0	0	0	1	1	0	0	0	0	1	0	0	0	0	0	1	0	0	0	0	0	1	0
262	559	1	3	1	1	3	2	1	2	1	2	2	155	50	3	2	3	1	1	1	0	0	0	1	0	0	0	0	1	1	0	1	0	0	0	1	0	0	0	1	0	1	0	0	0	0	0	0	0
264	1793	1	4	1	1	6	2	3	1	3	2	2	157	50	2	4	4	0	1	1	0	1	1	0	0	0	0	0	0	1	1	1	1	0	0	0	0	0	0	1	0	1	1	0	0	0	0	0	0
266	514	1	2	1	1	6	2	1	3	3	2	2	160	60	1	3	3	1	0	1	0	1	0	0	0	0	0	0	0	1	0	0	1	0	0	1	0	0	0	1	0	1	1	0	0	0	0	0	0
267	228	1	3	1	1	3	2	1	2	1	2	2	152	60	1	3	3	1	1	1	0	1	0	0	0	0	0	1	0	1	0	1	0	0	0	0	1	0	0	0	0	1	1	0	0	0	0	0	0
276	177	1	3	1	1	8	2	1	2	1	2	2	158	68	2	3	3	0	0	1	0	0	0	0	0	0	0	0	0	1	0	1	0	0	0	1	1	0	0	0	0	0	0	1	1	0	0	0	0
281	451	1	4	1	1	3	2	2	2	3	2	2	167	52	3	2	3	1	1	0	0	0	0	0	0	0	0	0	1	0	1	0	0	0	0	1	0	1	0	0	0	1	1	0	0	0	0	0	0
283	681	1	2	1	1	8	2	1	2	3	2	2	148	54	4	3	2	0	1	1	0	1	0	0	0	0	0	0	0	1	1	1	0	0	0	0	0	1	0	0	0	1	1	0	0	0	0	0	0
287	241	1	1	1	1	8	2	1	2	2	2	2	156	60	2	2	2	1	0	1	0	0	0	0	0	0	0	0	0	1	0	0	0	0	0	1	0	0	0	1	0	0	0	0	0	0	0	1	0
288	480	1	3	1	1	8	2	1	1	3	2	2	158	46	1	1	2	0	0	1	0	0	0	0	0	0	0	1	0	1	0	0	0	0	0	0	0	1	0	1	0	1	0	0	0	0	0	0	0
289	231	1	3	1	1	9	2	4	2	3	2	2	155	48	1	3	3	1	0	1	0	1	0	0	0	0	0	0	1	1	1	1	1	0	0	0	0	1	0	1	0	1	1	1	1	0	0	0	0
292	478	1	3	2	1	9	2	1	2	2	2	2	160	68	1	1	2	0	0	1	0	1	0	0	0	0	1	0	0	0	0	0	0	1	0	0	0	1	1	1	0	1	1	0	0	0	0	0	0
293	222	1	3	1	1	3	2	3	2	3	2	2	157	54.5	1	3	3	0	0	1	0	0	0	0	0	0	0	1	0	1	1	1	1	0	0	1	0	1	0	0	0	1	1	1	0	0	1	0	0
294	377	1	2	1	1	9	2	1	2	2	2	2	158	48	1	3	2	1	1	1	0	1	0	0	0	0	0	0	0	1	1	0	0	0	0	1	0	1	0	0	0	1	0	0	0	0	0	0	0
295	941	1	4	1	1	3	2	2	1	2	2	2	152	50	2	4	4	1	1	1	0	1	0	0	0	0	0	1	1	1	1	1	0	0	0	1	0	1	1	0	0	1	1	0	0	0	0	0	0
296	544	1	3	1	1	2	2	3	1	2	2	2	168	59	4	2	2	1	0	0	0	1	1	1	0	0	0	1	1	1	0	1	0	0	0	1	1	1	1	0	0	1	1	1	0	0	1	0	0
301	351	1	3	1	1	1	2	2	1	3	2	2	158	59	2	2	3	0	0	1	0	1	0	1	0	0	0	0	0	0	0	0	0	1	0	0	0	1	1	0	0	0	0	0	0	0	0	1	0
303	540	1	4	1	1	2	2	1	2	3	2	2	162	60.7	1	2	2	0	0	1	0	0	0	1	0	0	0	0	0	1	0	0	1	0	0	0	0	0	0	0	1	1	0	0	0	0	0	0	0
304	435	1	2	1	1	2	2	1	3	3	2	2	160	53	1	3	3	1	1	1	0	1	0	0	0	0	0	0	1	1	1	0	0	0	0	0	0	1	1	1	0	1	1	1	0	0	0	0	0
305	549	1	3	1	1	2	3	3	2	3	2	2	155	57	1	2	3	1	1	1	0	1	1	1	0	0	0	0	0	1	0	1	1	0	0	1	0	1	0	1	0	1	1	0	0	1	0	0	0
307	402	1	3	1	1	9	2	1	2	1	2	2	155	50	1	3	3	1	1	1	0	0	0	0	0	0	0	0	0	1	1	0	0	0	0	0	0	1	0	0	0	1	0	0	0	0	0	0	0
308	598	1	4	1	1	8	3	2	1	3	2	2	161	76	3	3	3	1	1	1	0	1	1	1	0	0	0	1	0	1	1	1	0	0	0	1	0	0	0	0	0	1	1	0	1	0	0	0	0
309	135	1	4	1	1	8	2	3	1	1	2	2	158	46	2	4	4	1	1	1	0	0	1	0	0	0	0	1	0	1	1	1	0	0	0	1	0	0	1	0	0	1	1	0	0	0	0	0	0
310	2842	1	4	1	1	1	2	1	2	3	2	2	160	55	1	3	3	0	1	0	0	1	0	0	0	0	0	0	0	1	1	0	0	0	0	1	1	0	0	0	0	1	0	0	0	0	0	0	0
311	160	1	3	1	1	3	2	1	2	1	2	2	150	50	2	4	2	0	0	1	0	0	1	0	0	0	0	0	1	0	1	0	0	0	0	1	1	0	0	0	0	1	0	0	0	0	0	0	0
312	356	1	1	1	1	8	1	1	2	2	2	2	167	71.4	3	2	1	0	0	1	0	1	0	0	0	0	0	0	0	0	0	0	0	1	0	0	0	0	1	0	0	0	0	0	0	0	0	1	0
317	964	1	3	1	1	2	2	1	2	1	2	2	161	61	4	1	3	1	0	1	0	0	0	0	0	0	0	1	0	1	1	1	1	0	0	1	0	1	0	0	0	1	1	1	1	1	0	0	0
321	152	1	4	1	1	8	2	3	1	1	2	2	160	47	2	4	3	1	1	0	0	0	0	0	0	0	0	0	1	1	0	0	0	0	0	1	0	0	0	1	0	1	0	0	0	0	0	0	0
24	465	1	3	1	1	2	3	2	2	3	3	2	158	55	1	4	4	1	1	1	0	0	0	0	0	0	0	0	0	1	1	1	1	0	0	1	0	1	0	0	0	1	1	0	0	0	0	0	0
42	312	1	2	1	1	2	2	2	2	3	3	2	169	56	1	3	3	1	1	1	0	0	0	0	0	0	0	0	0	1	1	0	0	0	0	0	0	0	0	1	0	1	1	0	0	1	0	0	0
52	218	1	3	1	1	3	3	3	2	3	3	2	163	53	1	4	2	0	0	1	0	1	0	0	0	0	0	0	0	1	0	0	0	0	0	1	0	1	0	0	0	1	0	0	0	0	0	0	0
62	424	1	3	1	1	2	2	2	2	3	3	2	165	68	4	4	4	1	1	1	0	0	0	0	0	0	0	0	0	1	1	1	0	0	0	1	0	1	1	1	0	1	1	1	0	1	0	0	0
68	450	1	3	1	1	7	1	2	2	3	3	2	153	92	5	3	3	0	0	1	0	0	0	0	0	0	0	1	0	1	1	1	0	0	0	0	0	0	0	1	0	1	1	0	0	0	0	0	0
70	478	1	4	1	1	2	2	1	3	3	3	2	157	45	2	3	3	1	1	0	0	0	0	0	0	0	0	0	0	1	1	0	0	0	0	1	0	0	0	0	0	1	0	0	0	0	0	0	0
73	276	1	4	1	1	2	2	4	2	3	3	2	164	61	2	4	4	1	1	1	0	0	0	0	0	0	0	0	0	1	0	0	0	0	0	1	1	0	1	1	0	1	0	0	0	0	0	0	0
92	724	1	4	1	1	3	1	1	3	3	3	2	155	55	1	2	2	0	0	1	0	1	0	0	0	0	0	0	0	1	1	0	1	0	0	0	0	1	0	0	0	1	1	0	0	0	0	0	0
95	366	1	3	1	1	9	2	2	2	3	3	2	160	47	4	2	3	0	0	1	0	1	0	0	0	0	0	0	0	1	0	1	0	0	0	1	0	1	0	1	0	0	1	0	0	0	0	0	0
123	954	1	3	1	1	2	3	4	2	3	3	2	161	46	1	3	4	1	1	1	0	1	0	0	0	0	0	1	0	1	1	0	0	0	0	1	1	0	0	0	0	1	0	0	0	0	0	0	0
135	624	1	3	1	1	2	2	3	3	1	3	2	150	48	1	2	3	1	0	1	0	0	0	0	0	0	0	0	0	1	1	0	1	0	0	1	0	1	0	0	0	1	1	0	0	0	0	0	0
136	321	1	2	1	1	8	1	1	3	3	3	2	158	56	1	2	2	0	0	1	0	0	0	0	0	0	0	0	0	1	1	1	0	0	0	0	1	0	0	1	0	1	0	0	0	0	0	0	0
137	246	1	4	1	1	3	1	1	2	3	3	2	160	55	2	3	1	0	0	1	0	1	0	0	0	0	0	0	0	0	0	0	0	1	0	0	1	0	0	0	0	1	1	0	0	0	0	0	0
139	641	1	2	1	1	8	1	1	2	3	3	2	162	92	1	2	3	0	0	1	0	1	0	0	0	0	0	0	1	1	0	0	0	0	0	0	0	1	0	1	0	0	1	0	0	0	1	0	0
141	905	1	3	1	1	9	1	4	2	3	3	2	157	120	5	3	2	1	1	1	0	1	0	0	1	0	0	0	0	0	1	0	1	0	0	0	0	0	0	0	1	1	1	1	0	0	0	0	0
142	268	1	4	1	1	3	2	1	2	2	3	2	156	45	1	2	3	0	0	1	0	0	0	0	0	0	0	0	0	1	1	0	0	0	0	0	0	0	1	0	0	1	0	0	0	0	0	0	0
143	238	1	2	1	1	8	2	1	1	3	3	2	158	47	1	3	4	1	0	1	0	0	0	0	0	0	0	0	1	1	0	0	0	0	0	0	0	0	1	0	0	0	0	0	1	0	0	0	0
144	295	1	3	1	1	9	3	4	2	1	3	2	155	60	2	4	3	1	1	1	0	0	1	0	0	0	0	0	1	1	0	1	0	0	0	1	0	0	0	0	0	0	1	1	1	0	0	0	0
155	665	1	3	1	1	8	2	1	2	1	3	2	155	65	1	3	2	1	1	1	0	0	0	0	0	0	0	0	0	1	1	0	1	0	0	1	0	0	0	1	0	1	1	0	0	0	0	0	0
156	517	1	3	1	1	2	2	2	2	3	3	2	167	57	1	3	1	0	0	1	0	1	0	0	0	0	0	0	0	1	0	1	0	0	0	0	1	0	0	1	0	1	1	0	0	1	0	0	0
157	913	1	2	1	1	8	1	1	3	2	3	2	158	52.5	3	2	1	1	1	0	0	1	0	0	0	0	0	0	0	0	1	0	0	0	0	0	0	0	0	0	1	1	0	0	0	0	0	0	0
159	4208	1	4	1	1	6	1	3	4	3	3	2	160	55	1	4	4	0	0	1	0	0	0	0	0	0	0	0	0	0	0	0	0	1	0	0	1	0	0	0	0	0	0	0	0	0	0	1	0
160	302	1	3	1	1	1	2	4	3	2	3	2	158	68	1	4	3	0	0	1	0	0	0	0	0	0	0	0	0	0	1	0	0	0	0	0	0	0	0	1	0	0	0	0	0	0	0	1	0
166	572	1	3	1	1	1	2	1	2	2	3	2	165	58	1	3	2	1	1	1	1	1	1	1	1	0	0	1	1	1	1	1	1	0	0	0	0	0	0	0	1	1	1	0	0	0	0	1	0
168	239	1	2	1	1	3	2	1	2	3	3	2	165	58	1	2	2	0	0	1	1	1	0	0	0	0	0	0	0	1	0	1	0	0	0	0	1	1	0	0	0	1	1	0	0	0	0	0	0
171	332	1	2	1	1	8	2	2	2	3	3	2	155	50	1	2	2	0	0	1	0	1	0	0	0	0	0	0	0	1	0	1	0	0	0	0	0	1	0	1	0	0	0	0	0	0	0	1	0
172	223	1	3	1	1	3	2	1	2	2	3	2	150	52	2	4	4	0	0	1	0	0	0	0	0	0	0	0	0	1	0	0	0	0	0	1	0	0	0	0	0	1	1	0	0	0	0	0	0
176	429	1	3	2	1	2	3	2	2	2	3	2	154	50	1	4	2	1	0	1	0	0	0	0	0	0	0	1	0	1	0	0	0	0	0	1	0	1	0	0	0	1	0	0	0	0	0	0	0
182	285	1	3	1	1	2	2	3	1	2	3	2	151	44	2	3	4	1	1	1	0	0	0	0	0	0	0	0	0	1	0	0	0	0	0	0	1	0	0	0	0	1	1	0	0	0	0	0	0
189	3023	1	3	1	1	2	3	4	2	3	3	2	163	68	3	3	4	0	0	1	0	1	0	0	0	0	0	0	0	1	1	0	0	0	0	1	0	0	0	1	0	1	1	0	0	0	0	0	0
202	291	1	3	1	1	3	2	1	2	1	3	2	164	60	2	3	2	1	0	0	0	0	0	0	0	0	0	1	1	0	0	0	1	0	0	0	0	0	0	1	0	1	0	0	0	0	0	0	0
204	190	1	2	1	1	3	2	1	3	2	3	2	155	48	1	3	3	0	0	1	0	0	0	1	0	0	0	0	0	1	0	1	1	0	0	0	1	0	0	1	0	1	1	0	0	0	0	0	0
207	403	1	3	1	1	9	1	1	3	3	3	2	155	60	1	3	2	0	0	1	0	1	0	0	0	0	0	0	0	1	0	1	1	0	0	0	1	0	0	0	0	1	1	1	0	0	1	0	0
208	380	1	3	1	1	3	2	1	4	1	3	2	165	57	2	4	4	0	0	0	0	1	1	1	0	0	0	0	0	1	0	1	1	0	0	1	1	1	0	1	0	0	1	0	0	0	0	0	0
211	331	1	3	1	1	2	2	4	3	1	3	2	159	53	2	4	4	1	1	0	1	1	0	0	0	0	0	1	0	0	1	1	0	0	0	1	0	1	0	0	0	1	1	1	0	0	0	0	0
212	271	1	4	1	1	2	2	1	2	3	3	2	163	50	1	4	2	1	0	1	0	1	0	0	0	0	0	0	0	0	1	1	0	0	0	1	1	0	0	0	0	1	1	0	1	0	0	0	0
216	307	1	3	1	1	2	2	1	3	3	3	2	163	62	2	3	3	1	0	1	0	1	0	0	1	0	0	1	1	1	1	1	0	0	0	1	0	0	0	1	0	1	1	0	0	0	0	0	0
218	276	1	3	1	1	9	2	2	2	3	3	2	160	61	3	2	3	0	0	1	0	0	0	1	0	0	0	1	0	1	0	0	1	0	0	0	1	0	0	0	0	1	1	1	0	0	0	0	0
219	313	1	4	1	1	2	2	3	3	1	3	2	155	60	3	3	4	1	1	1	0	0	0	0	0	0	0	0	0	1	0	0	1	0	0	1	0	0	0	0	0	0	1	1	0	0	0	0	0
222	169	1	4	1	1	1	3	4	3	1	3	2	170	58	1	4	4	1	1	0	0	0	0	0	0	0	0	0	0	0	0	0	0	1	0	1	0	0	1	1	0	1	1	1	1	1	0	1	0
224	357	1	3	1	1	3	2	2	2	3	3	2	160	53	4	2	3	0	1	1	0	1	0	0	0	0	0	0	0	1	1	1	0	0	0	1	0	0	0	0	0	1	1	0	0	0	0	0	0
225	405	1	3	1	1	3	2	4	3	3	3	2	152	62	3	1	2	1	1	1	0	0	0	0	0	0	0	1	1	1	1	1	1	0	0	1	0	1	0	0	0	1	1	0	0	0	0	0	0
231	337	1	3	1	1	2	3	4	2	3	3	2	158	44	2	3	2	1	0	1	0	0	0	1	0	0	0	0	1	0	1	0	1	0	0	0	1	0	1	0	0	1	1	0	0	1	0	0	0
239	238	1	3	1	1	8	1	1	2	3	3	2	161	56	1	2	2	1	1	1	0	1	0	0	0	0	0	0	0	0	1	0	0	0	0	1	1	1	0	1	0	1	1	1	1	1	0	0	0
241	339	1	4	1	1	1	1	1	2	2	3	2	158	63	2	2	2	1	0	1	0	0	0	0	0	0	0	0	0	1	0	0	0	0	0	1	0	0	0	0	0	1	0	0	0	0	0	0	0
248	417	1	4	1	1	9	2	3	4	3	3	2	157	43	1	3	4	1	1	0	0	1	0	0	0	0	0	0	0	0	0	0	0	1	0	1	0	0	0	0	0	0	1	0	0	0	0	0	0
250	226	1	4	1	1	2	2	2	4	1	3	2	158	56	1	3	4	1	0	1	0	1	0	0	0	0	0	1	1	1	1	0	1	0	0	1	1	0	0	0	0	1	1	0	0	0	0	0	0
251	279	1	3	1	1	3	2	1	1	3	3	2	165	56	4	3	4	0	1	1	0	1	1	0	0	0	0	0	0	1	0	1	0	0	0	1	0	1	0	0	0	1	1	0	0	0	1	0	0
254	332	1	3	1	1	3	3	2	2	3	3	2	165	62	4	4	3	1	1	0	0	0	0	0	0	0	0	1	1	1	1	1	1	0	0	1	0	1	0	0	0	1	1	0	0	0	0	0	0
258	302	1	3	1	1	8	2	2	2	3	3	2	165	48	1	3	3	0	0	1	0	0	0	0	0	0	0	0	0	1	1	1	1	0	0	1	0	1	0	0	0	1	0	0	0	0	1	0	0
265	244	1	4	1	1	3	3	2	4	3	3	2	157	49	2	3	3	0	0	1	0	1	0	1	0	0	0	0	0	1	1	0	0	0	0	1	0	0	0	1	0	1	0	0	0	0	0	0	0
282	11796	1	4	1	1	6	2	1	2	3	3	2	158	49	2	2	4	0	0	1	0	0	1	0	0	0	0	0	0	1	1	0	0	0	0	0	1	0	0	0	0	1	1	0	0	0	0	1	0
290	295	1	3	1	1	2	3	3	2	1	3	2	161	49.5	2	1	1	0	1	1	0	0	0	1	0	0	0	0	0	1	1	0	0	0	0	1	0	1	0	0	0	1	1	1	0	0	0	0	0
291	210	1	4	1	1	2	2	2	2	3	3	2	160	53	2	2	4	1	0	0	0	0	0	0	0	0	0	0	0	0	1	0	0	0	0	1	0	0	0	0	0	1	0	0	0	0	0	0	0
297	382	1	3	1	1	8	2	2	2	3	3	2	155	49	1	2	3	0	1	0	0	1	0	0	0	0	0	0	0	1	1	1	0	0	0	0	0	1	1	0	0	1	1	0	0	0	0	0	0
299	275	1	3	1	1	3	2	1	4	3	3	2	158	44	1	4	4	0	0	1	0	0	0	1	0	0	0	0	0	1	0	1	0	0	0	1	1	0	0	1	0	1	1	0	0	1	0	0	0
300	561	1	4	1	1	8	2	1	2	3	3	2	155	58	1	3	2	0	0	1	0	1	0	0	0	0	0	0	0	1	0	1	0	0	0	1	0	0	0	0	0	1	1	0	0	0	0	0	0
302	433	1	3	1	1	9	2	1	2	3	3	2	155	63	1	4	4	0	0	1	1	1	0	0	1	0	0	0	0	1	0	1	1	0	0	1	1	1	0	0	0	0	0	0	0	0	0	1	0
313	534	1	2	1	1	8	2	1	3	3	3	2	170	68	1	2	4	1	1	1	0	1	0	0	0	0	0	0	0	1	1	1	1	0	0	0	0	0	1	0	0	1	1	0	0	0	0	0	0
314	388	1	4	1	1	6	2	1	2	3	3	2	158	40	2	2	4	1	1	1	0	0	0	0	0	0	0	0	0	1	1	0	0	0	0	0	1	0	1	0	0	1	1	0	1	0	0	0	0
315	348	1	4	1	1	9	2	4	2	3	3	2	162	56	1	3	2	0	0	0	0	0	0	1	0	0	0	0	0	1	1	0	0	0	0	1	0	1	0	1	0	0	0	0	0	0	0	1	0
316	1025	1	4	1	1	2	2	3	2	3	3	2	156	60	1	2	2	0	0	1	0	0	0	0	0	0	0	0	0	1	1	1	0	0	0	1	0	1	0	0	0	0	0	0	0	0	0	1	0
320	324	1	3	1	1	2	2	2	2	1	3	2	165	50	3	4	3	1	1	1	0	0	0	0	0	0	0	0	0	1	0	0	0	0	0	1	0	1	0	0	0	1	1	0	1	0	0	0	0
[truncated: 157 more columns]
